# Supplementary material for: Whole-Genome Sequencing for National Surveillance of Shigella flexneri
Source: Front Microbiol. 2017 Sep 19;8:1700. doi: 10.3389/fmicb.2017.01700 (PMC5610704; doi:10.3389/fmicb.2017.01700)
Supplement: TABLE S2 — Sample list and results. [file Table_2.XLSX]

## Sheet: Sheet1
Reference No. SRA	Age (Yrs)	Sex	GDW Foreign Travel	Organism ID	IPAH	ST	EBG	MLST PROFILE	Phenotypic Serotype	WGS S. flexneri Serotype	PCR Result	SNP Address	Replicon Type	Cluster No.
SRR4788193	33	F	Pakistan	Shigella flexneri	+	245	CC245	6,61,6,11,13,3,50	E1037	E1037	N/A	1.4.207.342.370.425.491	FII-27
SRR4195479	32	F	0	Shigella flexneri	+	245	CC245	6,61,6,11,13,3,50	E1037	E1037	N/A	1.4.50.54.391.451.525	FII-27
SRR4195738	40	F	African continent	Shigella flexneri	+	145	-	1,10,1,1,1,1,1	6	6	N/A	104.104.104.104.104.104.104	FII-27
SRR4195773	76	M	Mexico	Shigella flexneri	+	NOVEL allele. Closest ST:245(SLV)	CC245	6,61,6,11,13,*3,50	E1037	E1037	N/A	11.140.221.358.398.462.543	FII-27
SRR4184743	30	F	Jordan	Shigella flexneri	+	145	-	1,10,1,1,1,1,1	6	6	N/A	12.12.119.119.119.119.119	FII-27
SRR4195633	55	F	Asian continent	Shigella flexneri	+	145	-	1,10,1,1,1,1,1	6	6	N/A	12.12.12.12.12.12.12	FII-27
SRR4788160	4	M	Unknown	Shigella flexneri	+	145	-	1,10,1,1,1,1,1	6	6	N/A	12.12.71.71.71.71.145	FII-27
SRR4786532	10	F	N	Shigella flexneri	+	145	-	1,10,1,1,1,1,1	6	6	N/A	12.12.71.71.71.71.71	FII-27
SRR4184782	3	F	0	Shigella flexneri	+	145	-	1,10,1,1,1,1,1	6	6	N/A	12.12.71.71.71.71.71	FII-27
SRR4184820	31	M	0	Shigella flexneri	+	145	-	1,10,1,1,1,1,1	6	6	N/A	12.16.16.56.56.56.56	FII-27
SRR4788080	3	M	India	Shigella flexneri	+	145	-	1,10,1,1,1,1,1	6	6	N/A	12.32.32.32.32.160.160	FII-27
SRR5018328	32	F	India	Shigella flexneri	+	145	-	1,10,1,1,1,1,1	6	6	N/A	12.32.32.32.32.32.32	FII-27
SRR4897646	52	M	N	Shigella flexneri	+	145	-	1,10,1,1,1,1,1	6	6	N/A	12.32.72.72.72.72.72	FII-27
SRR4897758	2	M	Afghanistan	Shigella flexneri	+	145	-	1,10,1,1,1,1,1	6	6	N/A	12.95.201.205.208.208.209	FII-27
SRR4184810	5	M	N	Shigella flexneri	+	145	-	1,10,1,1,1,1,1	6	6	N/A	12.95.95.112.112.112.112	FII-27
SRR4897329	5	M	N	Shigella flexneri	+	145	-	1,10,1,1,1,1,1	6	6	N/A	12.95.95.137.137.137.137	FII-27
SRR4181584	1	F	N	Shigella flexneri	+	145	-	1,10,1,1,1,1,1	6	6	N/A	12.95.95.95.149.149.149	FII-27
SRR4897638	1	F	Pakistan	Shigella flexneri	+	145	-	1,10,1,1,1,1,1	6	6	N/A	12.95.95.95.95.95.95	FII-27
SRR5024294	24	F	0	Shigella flexneri	+	245	CC245	6,61,6,11,13,3,50	X variant	X Variant	N/A	14.116.172.293.310.352.402	FII-27
H154600287	48	F	N	Shigella flexneri	+	245	CC245	6,61,6,11,13,3,50	X variant	X Variant	N/A	14.127.193.324.349.401.462	FII-27
SRR3289551	42	M	N	Shigella flexneri	+	245	CC245	6,61,6,11,13,3,50	2a	2a	N/A	15.110.162.273.287.317.354	FII-45[v]
SRR4788248	36	M	United states	Shigella flexneri	+	245	CC245	6,61,6,11,13,3,50	2a	2a	N/A	15.110.188.317.340.391.450	FII-44[v]
SRR4786848	36	M	N	Shigella flexneri	+	245	CC245	6,61,6,11,13,3,50	2a	2a	N/A	15.110.188.317.340.391.450	FII-45[v]
SRR5006069	60	M	0	Shigella flexneri	+	245	CC245	6,61,6,11,13,3,50	2a	2a	N/A	15.112.165.279.295.331.373	FII-27
SRR4181556	51	M	Guyana	Shigella flexneri	+	245	CC245	6,61,6,11,13,3,50	2a	2a	N/A	15.114.169.285.301.341.385	FII-27
SRR5018321	44	M	N	Shigella flexneri	+	245	CC245	6,61,6,11,13,3,50	Y variant	2a	2a	15.125.189.318.341.392.451	FII-44[v]
SRR4787162	17	F	Egypt	Shigella flexneri	+	245	CC245	6,61,6,11,13,3,50	2a	2a	N/A	15.135.206.341.368.422.488	FII-27
SRR4184736	58	F	Philippines	Shigella flexneri	+	245	CC245	6,61,6,11,13,3,50	2b	2b	N/A	15.137.210.347.377.434.504	FII-27
SRR5024456	71	M	Egypt	Shigella flexneri	+	245	CC245	6,61,6,11,13,3,50	2b	2b	N/A	15.138.211.348.380.438.509	FII-27
SRR4787436	69	F	Egypt	Shigella flexneri	+	245	CC245	6,61,6,11,13,3,50	2b	2b	N/A	15.138.211.348.380.438.510	FII-27
SRR4787735	33	M	Bolivia	Shigella flexneri	+	NOVEL allele. Closest ST:245(SLV)	CC245	6,61,6,*11,13,3,50	2a	2a	N/A	15.144.225.363.403.468.551	FII-27
SRR4195623	37	F	Pakistan	Shigella flexneri	+	245	CC245	6,61,6,11,13,3,50	2a	2a	N/A	15.145.226.364.404.470.553	FII-27
SRR4192076	69	M	India	Shigella flexneri	+	245	CC245	6,61,6,11,13,3,50	2a	2a	N/A	15.150.234.373.419.490.591	FII-27
SRR3289526	1	M	0	Shigella flexneri	+	245	CC245	6,61,6,11,13,3,50	2b	2b	N/A	15.48.161.272.286.316.353	FII-27
SRR3289583	56	F	0	Shigella flexneri	+	245	CC245	6,61,6,11,13,3,50	2b	2b	2b	15.48.170.286.302.343.388	FII-27[v]
SRR3289512	16	M	India	Shigella flexneri	+	245	CC245	6,61,6,11,13,3,50	2a	2a	N/A	15.49.131.235.244.269.298	FII-27
SRR3289556	18	F	India	Shigella flexneri	+	245	CC245	6,61,6,11,13,3,50	2a	2a	N/A	15.49.154.263.274.304.338	FII-27;I1
SRR4897407	9	M	India	Shigella flexneri	+	245	CC245	6,61,6,11,13,3,50	2a	2a	N/A	15.49.166.280.296.332.374	FII-27
SRR4897008	23	M	India	Shigella flexneri	+	245	CC245	6,61,6,11,13,3,50	2a	2a	N/A	15.49.174.296.313.355.407	FII-27
SRR4897630	47	M	0	Shigella flexneri	+	245	CC245	6,61,6,11,13,3,50	2a	2a	N/A	15.49.181.304.326.371.426	FII-27
SRR5023884	53	F	India	Shigella flexneri	+	245	CC245	6,61,6,11,13,3,50	2a	2a	N/A	15.49.190.320.343.395.454	FII-27
SRR4184757	58	M	Bangladesh	Shigella flexneri	+	*245	CC245	6,61,6,11,13,3,50	2a	2a	N/A	15.49.194.325.350.402.463	FII-27;K[v]
SRR4787232	55	M	N	Shigella flexneri	+	245	CC245	6,61,6,11,13,3,50	2a	2a	N/A	15.49.202.336.362.415.479	FII-27
SRR5454562	36	M	0	Shigella flexneri	+	245	CC245	6,61,6,11,13,3,50	2a	2a	N/A	15.49.203.338.365.419.483	FII-27
SRR5454562	36	M	0	Shigella flexneri	+	245	CC245	6,61,6,11,13,3,50	2a	2a	N/A	15.49.203.338.365.419.483	FII-27
SRR4184864	79	M	Unknown	Shigella flexneri	+	245	CC245	6,61,6,11,13,3,50	2a	2a	N/A	15.49.205.340.367.421.487	FII-27
SRR4193920	1	M	Unknown	Shigella flexneri	+	245	CC245	6,61,6,11,13,3,50	2a	2a	N/A	15.49.212.349.381.440.513	FII-27
SRR4195746	23	M	India	Shigella flexneri	+	245	CC245	6,61,6,11,13,3,50	2a	2a	N/A	15.49.216.353.386.446.520	FII-27
SRR4195712	30	F	Nepal	Shigella flexneri	+	245	CC245	6,61,6,11,13,3,50	2a	2a	N/A	15.49.217.354.388.448.522	FII-27
SRR4192132	1	M	Unknown	Shigella flexneri	+	245	CC245	6,61,6,11,13,3,50	2a	2a	N/A	15.49.220.357.394.454.529	FII-27
SRR4195728	56	F	0	Shigella flexneri	+	245	CC245	6,61,6,11,13,3,50	2a	2a	N/A	15.49.230.369.409.478.567	FII-27
SRR4192124	63	F	India	Shigella flexneri	+	245	CC245	6,61,6,11,13,3,50	2a	2a	N/A	15.49.231.370.410.479.570	FII-27
SRR4195478	20	F	0	Shigella flexneri	+	245	CC245	6,61,6,11,13,3,50	2a	2a	N/A	15.49.235.374.420.492.593	FII-27
SRR5018357	68	F	0	Shigella flexneri	+	245	CC245	6,61,6,11,13,3,50	2a	2a	N/A	15.49.49.129.325.370.425	FII-27
SRR5024254	3	F	0	Shigella flexneri	+	245	CC245	6,61,6,11,13,3,50	2a	2a	N/A	15.49.49.129.325.375.432	FII-27
SRR4787397	47	M	N	Shigella flexneri	-	245	CC245	6,61,6,11,13,3,50	2a	2a	N/A	15.49.49.129.325.375.443	FII-27;N[v]
SRR5024323	8	F	Pakistan	Shigella flexneri	+	NOVEL allele. Closest ST:245(SLV)	CC245	*6,61,6,11,13,3,50	2a	2a	N/A	15.49.49.254.309.351.399	B/O[v];FII-27
SRR3531911	11	M	0	Shigella flexneri	+	245	CC245	6,61,6,11,13,3,50	2a	2a	N/A	15.49.49.254.314.356.409	FII-27
SRR4192122	70	M	0	Shigella flexneri	+	245	CC245	6,61,6,11,13,3,50	2a	2a	N/A	15.49.49.254.387.447.521	FII-27
SRR5460696	44	M	N	Shigella flexneri	+	245	CC245	6,61,6,11,13,3,50	2a	2a	N/A	15.49.49.264.275.305.339	FII-27
SRR3289572	33	F	Pakistan	Shigella flexneri	+	245	CC245	6,61,6,11,13,3,50	2a	2a	N/A	15.49.49.264.275.305.339	FII-27
SRR4181591	46	M	N	Shigella flexneri	+	245	CC245	6,61,6,11,13,3,50	2a	2a	N/A	15.49.49.281.297.335.378	FII-27
SRR4181520	23	F	Pakistan	Shigella flexneri	+	245	CC245	6,61,6,11,13,3,50	2a	2a	N/A	15.49.49.289.305.346.391	FII-27
SRR5024315	42	M	0	Shigella flexneri	+	245	CC245	6,61,6,11,13,3,50	2a	2a	N/A	15.49.49.294.311.353.403	FII-27
SRR4184852	4	F	Unknown	Shigella flexneri	+	245	CC245	6,61,6,11,13,3,50	2a	2a	N/A	15.49.49.309.332.381.438	FII-27
SRR5017478	43	M	N	Shigella flexneri	+	245	CC245	6,61,6,11,13,3,50	2a	2a	N/A	15.49.49.310.333.383.440	FII-27
SRR4788302	15	M	Pakistan	Shigella flexneri	+	245	CC245	6,61,6,11,13,3,50	2a	2a	N/A	15.49.49.310.333.383.499	FII-27
SRR5006380	11	M	0	Shigella flexneri	+	245	CC245	6,61,6,11,13,3,50	2a	2a	N/A	15.49.49.332.358.411.475	FII-27
SRR5006021	31	F	N	Shigella flexneri	+	245	CC245	6,61,6,11,13,3,50	2a	2a	N/A	15.49.49.332.358.411.475	FII-27
SRR5005527	4	M	N	Shigella flexneri	+	245	CC245	6,61,6,11,13,3,50	2a	2a	N/A	15.49.49.332.358.411.475	FII-27
SRR4788238	2	M	0	Shigella flexneri	+	245	CC245	6,61,6,11,13,3,50	2a	2a	N/A	15.49.49.332.358.411.484	FII-27
SRR4787392	51	F	0	Shigella flexneri	+	245	CC245	6,61,6,11,13,3,50	2a	2a	N/A	15.49.49.343.373.428.496	FII-27
SRR5017288	8	F	N	Shigella flexneri	+	245	CC245	6,61,6,11,13,3,50	2a	2a	N/A	15.49.49.345.375.430.498	FII-27
SRR4195472	16	F	0	Shigella flexneri	+	245	CC245	6,61,6,11,13,3,50	2a	2a	N/A	15.49.49.345.375.460.537	FII-27
SRR4897188	11	M	0	Shigella flexneri	+	245	CC245	6,61,6,11,13,3,50	2a	2a	N/A	15.49.49.362.402.467.550	FII-27
SRR4184838	47	M	N	Shigella flexneri	+	245	CC245	6,61,6,11,13,3,50	2a	2a	N/A	15.49.69.307.330.378.435	FII-55[v];P[v]
SRR4195717	55	M	0	Shigella flexneri	+	245	CC245	6,61,6,11,13,3,50	2a	2a	N/A	15.49.69.307.330.439.512	FII-55[v];P[v]
SRR5006090	30	M	0	Shigella flexneri	+	245	CC245	6,61,6,11,13,3,50	Y variant	Y	N/A	15.49.69.337.364.418.482	FII-27
SRR4195742	26	M	Spain	Shigella flexneri	+	*245	CC245	6,61,6,11,13,3,50	Y	Y	Y	15.49.69.337.364.469.552	FII-27
SRR5017320	23	M	France	Shigella flexneri	+	245	CC245	6,61,6,11,13,3,50	2a	2a	N/A	15.49.69.337.392.452.526	FII-27
SRR5005610	53	M	African continent	Shigella flexneri	+	245	CC245	6,61,6,11,13,3,50	2b	2b	N/A	15.57.178.301.321.364.418	FII-27
SRR4786635	84	M	Cape verde	Shigella flexneri	+	245	CC245	6,61,6,11,13,3,50	2b	2b	N/A	15.57.184.308.331.379.436	FII-27
SRR4897199	36	F	N	Shigella flexneri	+	145	-	1,10,1,1,1,1,1	6	6	N/A	156.156.156.156.156.156.211	FII-27
SRR4192083	43	M	Tanzania, united republic of	Shigella flexneri	+	145	-	1,10,1,1,1,1,1	6	6	N/A	18.23.23.23.23.23.23	FII-27
SRR3531888	29	U	0	Shigella flexneri	+	245	CC245	6,61,6,11,13,3,50	3a	3a	N/A	19.118.175.298.318.360.413	FII-27
SRR4788219	55	M	Ghana	Shigella flexneri	+	NOVEL allele. Closest ST:245(SLV)	CC245	6,61,*6,11,13,3,50	3a	3a	3a	19.23.219.356.393.453.527	FII-27
SRR4184711	40	M	African continent	Shigella flexneri	+	245	CC245	6,61,6,11,13,3,50	3a	3a	N/A	19.23.53.316.339.390.449	FII-27
SRR3289607	51	F	Kenya	Shigella flexneri	+	245	CC245	6,61,6,11,13,3,50	1b	1b	N/A	3.107.158.269.282.312.347	FII-27
SRR4897356	35	F	Cape verde	Shigella flexneri	+	245	CC245	6,61,6,11,13,3,50	1c	1c	N/A	3.119.176.299.319.361.415	FII-27
SRR5017533	54	F	Cape verde	Shigella flexneri	+	245	CC245	6,61,6,11,13,3,50	1c	1c	N/A	3.121.179.302.322.367.421	FII-27
SRR4787737	60	M	South American continent	Shigella flexneri	+	*245	CC245	6,61,6,11,13,3,50	1a	1b	1b	3.122.183.306.328.374.429	FII-27
SRR5017531	56	F	N	Shigella flexneri	+	245	CC245	6,61,6,11,13,3,50	1b	1b	N/A	3.128.195.326.351.403.464	FII-27
SRR4184753	25	F	N	Shigella flexneri	+	245	CC245	6,61,6,11,13,3,50	1b	1b	N/A	3.128.195.326.351.403.464	FII-27
SRR4787891	53	F	Cape verde	Shigella flexneri	+	245	CC245	6,61,6,11,13,3,50	1b	1b	1b	3.133.200.331.357.410.473	B/O[v];FII-27
SRR4195636	30	F	Cape verde	Shigella flexneri	+	245	CC245	6,61,6,11,13,3,50	1b	1b	N/A	3.133.218.355.389.449.523	FII-27
SRR5454496	50	M	India	Shigella flexneri	+	245	CC245	6,61,6,11,13,3,50	1b	1b	N/A	3.146.228.366.406.474.559	-
SRR4192107	67	F	Unknown	Shigella flexneri	+	245	CC245	6,61,6,11,13,3,50	1b	1b	N/A	3.152.237.376.422.494.595	FII-27;I1[v]
SRR4192091	43	F	Ghana	Shigella flexneri	+	245	CC245	6,61,6,11,13,3,50	1b	1b	N/A	3.153.238.377.423.495.597	FII-27
SRR4788225	50	F	Asian continent	Shigella flexneri	+	245	CC245	6,61,6,11,13,3,50	1c	1c	N/A	3.28.163.277.292.326.367	FII-27
SRR4184748	33	F	India	Shigella flexneri	+	245	CC245	6,61,6,11,13,3,50	1c	1c	N/A	3.28.163.333.359.412.476	FII-27
SRR4788187	29	F	Unknown	Shigella flexneri	+	245	CC245	6,61,6,11,13,3,50	1c	1a	1c	3.3.167.282.298.336.379	FII-27
SRR4897598	36	M	0	Shigella flexneri	+	245	CC245	6,61,6,11,13,3,50	1c	1a	1c	3.3.167.282.412.482.574	FII-27
SRR5017487	40	F	N	Shigella flexneri	+	245	CC245	6,61,6,11,13,3,50	1c	1cv	1cv	3.45.45.46.46.46.47	FII-27	2
SRR5017324	34	F	N	Shigella flexneri	+	245	CC245	6,61,6,11,13,3,50	1c	1cv	1cv	3.45.45.46.46.46.47	FII-27	2
SRR5023694	65	M	N	Shigella flexneri	+	*245	CC245	6,61,6,11,13,3,50	1c	1cv	1cv	3.45.45.46.46.46.47	FII-27	2
SRR5017306	96	F	N	Shigella flexneri	+	245	CC245	6,61,6,11,13,3,50	1c	1cv	1cv	3.45.45.46.46.46.47	FII-27	2
SRR5023780	36	M	N	Shigella flexneri	+	245	CC245	6,61,6,11,13,3,50	1c	1cv	1cv	3.45.45.46.46.46.47	FII-27	2
SRR5018330	87	M	0	Shigella flexneri	+	245	CC245	6,61,6,11,13,3,50	1c	1cv	1cv	3.45.45.46.46.46.47	FII-27	2
SRR5023939	79	M	0	Shigella flexneri	+	245	CC245	6,61,6,11,13,3,50	1c	1cv	1cv	3.45.45.46.46.46.47	FII-27	2
SRR5029851	85	F	0	Shigella flexneri	+	245	CC245	6,61,6,11,13,3,50	1c	1cv	1cv	3.45.45.46.46.46.47	FII-27	2
SRR4180823	81	F	N	Shigella flexneri	+	245	CC245	6,61,6,11,13,3,50	1c	1cv	1cv	3.45.45.46.46.46.47	FII-27	2
SRR4180466	51	F	N	Shigella flexneri	+	245	CC245	6,61,6,11,13,3,50	1c	1cv	1cv	3.45.45.46.46.46.47	FII-27	2
SRR4181341	52	F	0	Shigella flexneri	+	*245	CC245	6,61,6,11,13,3,50	1c	1cv	1cv	3.45.45.46.46.46.47	FII-27	2
SRR4179380	42	F	0	Shigella flexneri	+	245	CC245	6,61,6,11,13,3,50	1c	1cv	1cv	3.45.45.46.46.46.47	FII-27	2
SRR4788317	23	F	0	Shigella flexneri	+	245	CC245	6,61,6,11,13,3,50	1c	1cv	1cv	3.45.45.46.46.46.47	FII-27	2
SRR5024270	6	F	0	Shigella flexneri	+	245	CC245	6,61,6,11,13,3,50	1b	1b	N/A	3.46.46.290.306.347.394	FII-27
SRR3530583	10	F	Pakistan	Shigella flexneri	+	245	CC245	6,61,6,11,13,3,50	1b	1b	N/A	3.46.46.297.317.359.412	FII-27
SRR4184721	3	M	0	Shigella flexneri	+	245	CC245	6,61,6,11,13,3,50	1b	1b	N/A	3.46.46.319.342.394.453	FII-27
SRR4788325	5	M	0	Shigella flexneri	+	245	CC245	6,61,6,11,13,3,50	1b	1b	N/A	3.46.46.319.342.394.453	FII-27
SRR4193548	4	M	American Samoa	Shigella flexneri	+	245	CC245	6,61,6,11,13,3,50	1b	1b	N/A	3.46.46.379.425.497.601	-
SRR5018280	37	M	European continent	Shigella flexneri	+	245	CC245	6,61,6,11,13,3,50	X variant	1c	1c	3.47.133.237.248.277.309	FII-27
SRR3360204	30	M	N	Shigella flexneri	+	245	CC245	6,61,6,11,13,3,50	1c	1c	N/A	3.47.133.237.248.277.337	FII-2[v]
SRR4192071	37	M	0	Shigella flexneri	+	245	CC245	6,61,6,11,13,3,50	1c	1c	N/A	3.47.133.237.397.458.535	FII-54[v]
SRR5454563	30	F	Pakistan	Shigella flexneri	+	245	CC245	6,61,6,11,13,3,50	1c	1c	N/A	3.47.133.274.288.318.355	FII-27
SRR4181542	61	M	Unknown	Shigella flexneri	+	245	CC245	6,61,6,11,13,3,50	1c	1c	N/A	3.47.133.287.303.344.389	-
SRR5460696	60	F	India	Shigella flexneri	+	245	CC245	6,61,6,11,13,3,50	1c	1c	N/A	3.47.157.268.281.311.346	FII-27
SRR4184756	22	F	Pakistan	Shigella flexneri	+	245	CC245	6,61,6,11,13,3,50	1b	1b	N/A	3.80.185.311.334.384.441	FII-27
SRR4193479	60	F	Madagascar	Shigella flexneri	+	245	CC245	6,61,6,11,13,3,50	1b	1b	N/A	3.91.215.352.385.445.519	FII-27;I1[v]
SRR3289604	52	F	Pakistan	Shigella flexneri	+	245	CC245	6,61,6,11,13,3,50	1c	1c	N/A	3.92.132.236.246.274.306	FII-27
SRR4897629	63	F	0	Shigella flexneri	+	NOVEL allele. Closest ST:245(SLV)	CC245	6,61,6,11,13,3,*50	3a	3a	N/A	32.136.209.346.376.431.501	FII-27[v]
SRR4897768	19	F	Egypt	Shigella flexneri	+	245	CC245	6,61,6,11,13,3,50	3a	3a	N/A	32.151.236.375.421.493.594	FII-27
SRR4181494	34	F	0	Shigella flexneri	+	245	CC245	6,61,6,11,13,3,50	2a	2a	N/A	34.42.42.288.304.345.390	FIB-26;FII-27
SRR3289578	32	F	N	Shigella flexneri	+	245	CC245	6,61,6,11,13,3,50	2a	2a	N/A	34.42.42.42.247.276.308	FII-27	1
SRR3289588	44	M	Egypt	Shigella flexneri	+	245	CC245	6,61,6,11,13,3,50	2a	2a	N/A	34.42.42.42.285.315.352	FII-45[v]	1
SRR4195764	43	M	N	Shigella flexneri	+	245	CC245	6,61,6,11,13,3,50	2a	2a	N/A	34.42.42.42.285.315.554	FII-62[v]	1
SRR4181496	44	M	N	Shigella flexneri	+	245	CC245	6,61,6,11,13,3,50	2a	2a	N/A	34.42.42.42.291.325.365	FII-10[v]	1
SRR5018365	35	M	Unknown	Shigella flexneri	+	245	CC245	6,61,6,11,13,3,50	2a	2a	N/A	34.42.42.42.291.325.365	FII-44[v]	1
SRR4181575	32	M	N	Shigella flexneri	+	245	CC245	6,61,6,11,13,3,50	2a	2a	N/A	34.42.42.42.293.328.370	FII-62[v];I1	1
SRR5500538	42	M	N	Shigella flexneri	+	245	CC245	6,61,6,11,13,3,50	2a	2a	N/A	34.42.42.42.324.369.424	FII_68[v]	1
SRR5006373	32	M	Unknown	Shigella flexneri	+	245	CC245	6,61,6,11,13,3,50	2a	2a	N/A	34.42.42.42.329.377.434	FII-45[v]	1
SRR4184807	45	M	Unknown	Shigella flexneri	+	245	CC245	6,61,6,11,13,3,50	2a	2a	N/A	34.42.42.42.344.396.455	FII-44[v]	1
SRR5005431	34	M	N	Shigella flexneri	+	245	CC245	6,61,6,11,13,3,50	2a	2a	N/A	34.42.42.42.344.396.468	FII-62[v]	1
SRR4788125	28	M	Unknown	Shigella flexneri	+	245	CC245	6,61,6,11,13,3,50	2a	2a	N/A	34.42.42.42.344.396.540	FII-45[v]	1
SRR4195493	53	M	0	Shigella flexneri	+	245	CC245	6,61,6,11,13,3,50	2a	2a	N/A	34.42.42.42.344.473.557	FII-45[v]	1
SRR5024263	38	M	N	Shigella flexneri	+	245	CC245	6,61,6,11,13,3,50	2a	2a	N/A	34.42.42.42.356.409.472	FII-27	1
SRR4195492	25	M	0	Shigella flexneri	+	245	CC245	6,61,6,11,13,3,50	2a	2a	N/A	34.42.42.42.356.409.533	FII-27	1
SRR4897624	29	M	0	Shigella flexneri	+	245	CC245	6,61,6,11,13,3,50	2a	2a	N/A	34.42.42.42.369.424.490	FII-45[v]	1
SRR4897207	22	M	N	Shigella flexneri	+	245	CC245	6,61,6,11,13,3,50	2a	2a	N/A	34.42.42.42.371.426.493	FII-27	1
SRR4192116	35	M	Unknown	Shigella flexneri	+	245	CC245	6,61,6,11,13,3,50	2a	2a	N/A	34.42.42.42.371.426.548	FII-27	1
SRR4788358	53	M	N	Shigella flexneri	+	245	CC245	6,61,6,11,13,3,50	2a	2a	N/A	34.42.42.42.378.435.505	FII_68[v]	1
SRR4193176	34	M	Unknown	Shigella flexneri	+	245	CC245	6,61,6,11,13,3,50	2a	2a	N/A	34.42.42.42.378.435.564	FII-44[v]	1
SRR4192757	25	M	0	Shigella flexneri	+	245	CC245	6,61,6,11,13,3,50	2a	2a	N/A	34.42.42.42.378.435.568	FII-21[v]	1
SRR4192404	27	M	0	Shigella flexneri	+	245	CC245	6,61,6,11,13,3,50	2a	2a	N/A	34.42.42.42.378.435.568	FII-45[v]	1
SRR4195784	43	M	0	Shigella flexneri	+	245	CC245	6,61,6,11,13,3,50	2a	2a	N/A	34.42.42.42.379.436.506	FII-27	1
SRR4788093	21	M	N	Shigella flexneri	+	245	CC245	6,61,6,11,13,3,50	2a	2a	2a	34.42.42.42.384.444.518	FII-27	1
SRR4788268	23	M	N	Shigella flexneri	+	245	CC245	6,61,6,11,13,3,50	2a	2a	N/A	34.42.42.42.390.450.524	FII-62[v]	1
SRR4195640	50	M	N	Shigella flexneri	+	245	CC245	6,61,6,11,13,3,50	2a	2a	N/A	34.42.42.42.413.483.576	FII-51[v]	1
SRR4787836	32	M	N	Shigella flexneri	+	245	CC245	6,61,6,11,13,3,50	2a	2a	N/A	34.42.42.42.42.211.232	FII-44[v]	1
SRR3289538	53	M	0	Shigella flexneri	+	245	CC245	6,61,6,11,13,3,50	2a	2a	N/A	34.42.42.42.42.211.310	FII-62[v]	1
SRR5005295	45	M	Unknown	Shigella flexneri	+	245	CC245	6,61,6,11,13,3,50	2a	2a	N/A	34.42.42.42.42.211.392	B/O[v];FII-45[v];I1	1
SRR4897221	61	M	0	Shigella flexneri	+	245	CC245	6,61,6,11,13,3,50	2a	2a	N/A	34.42.42.42.42.211.430	FII-45[v]	1
SRR5024224	51	M	0	Shigella flexneri	+	245	CC245	6,61,6,11,13,3,50	2a	2a	N/A	34.42.42.42.42.264.408	FII-21[v]	1
SRR4787814	50	M	N	Shigella flexneri	+	245	CC245	6,61,6,11,13,3,50	2a	2a	N/A	34.42.42.42.42.264.433	FII-44[v]	1
SRR4184698	37	M	0	Shigella flexneri	+	245	CC245	6,61,6,11,13,3,50	2a	2a	N/A	34.42.42.42.42.264.447	FII-51[v]	1
SRR3289582	50	M	0	Shigella flexneri	+	245	CC245	6,61,6,11,13,3,50	2a	2a	N/A	34.42.42.42.42.270.299	FII_68[v]	1
SRR5024195	44	M	Unknown	Shigella flexneri	+	245	CC245	6,61,6,11,13,3,50	2a	2a	N/A	34.42.42.42.42.270.393	FII-45[v]	1
SRR3289592	41	M	0	Shigella flexneri	+	245	CC245	6,61,6,11,13,3,50	2a	2a	N/A	34.42.42.42.42.272.302	FII-44[v]	1
SRR3289587	29	M	0	Shigella flexneri	+	245	CC245	6,61,6,11,13,3,50	2a	2a	N/A	34.42.42.42.42.272.350	FII-45[v]	1
SRR3289543	30	M	0	Shigella flexneri	+	245	CC245	6,61,6,11,13,3,50	2a	2a	N/A	34.42.42.42.42.275.307	FII-62[v]	1
SRR4787879	35	M	0	Shigella flexneri	+	245	CC245	6,61,6,11,13,3,50	2a	2a	N/A	34.42.42.42.42.275.307	FII-62[v]	1
SRR4181487	48	M	0	Shigella flexneri	+	245	CC245	6,61,6,11,13,3,50	2a	2a	N/A	34.42.42.42.42.275.386	FII-62[v]	1
SRR3289547	34	M	Spain	Shigella flexneri	+	651	CC245	6,149,6,11,13,3,50	2a	2a	N/A	34.42.42.42.42.302.335	FII-44[v]	1
SRR5029661	38	M	N	Shigella flexneri	+	245	CC245	6,61,6,11,13,3,50	2a	2a	N/A	34.42.42.42.42.320.357	FII-44[v]	1
SRR5029822	22	M	N	Shigella flexneri	+	245	CC245	6,61,6,11,13,3,50	2a	2a	N/A	34.42.42.42.42.321.359	FII-45[v]	1
SRR4181559	43	M	Unknown	Shigella flexneri	+	245	CC245	6,61,6,11,13,3,50	2a	2a	N/A	34.42.42.42.42.321.359	FII-45[v]	1
SRR4181540	33	M	0	Shigella flexneri	+	245	CC245	6,61,6,11,13,3,50	2a	2a	N/A	34.42.42.42.42.329.371	FII-44[v]	1
SRR4181599	26	M	0	Shigella flexneri	+	245	CC245	6,61,6,11,13,3,50	2a	2a	N/A	34.42.42.42.42.333.375	FII-21[v]	1
SRR4787790	45	M	N	Shigella flexneri	+	245	CC245	6,61,6,11,13,3,50	2a	2a	N/A	34.42.42.42.42.334.376	FII-45[v]	1
SRR4181511	32	M	N	Shigella flexneri	+	245	CC245	6,61,6,11,13,3,50	2a	2a	N/A	34.42.42.42.42.350.398	FII-45[v]	1
SRR5029697	42	M	0	Shigella flexneri	+	245	CC245	6,61,6,11,13,3,50	2a	2a	N/A	34.42.42.42.42.365.419	FII-62[v]	1
SRR5006089	35	M	0	Shigella flexneri	+	245	CC245	6,61,6,11,13,3,50	2a	2a	N/A	34.42.42.42.42.372.427	FII-62[v]	1
SRR4787857	31	M	Unknown	Shigella flexneri	+	245	CC245	6,61,6,11,13,3,50	2a	2a	N/A	34.42.42.42.42.372.431	FII-45[v]	1
SRR5005515	47	M	0	Shigella flexneri	+	245	CC245	6,61,6,11,13,3,50	2a	2a	N/A	34.42.42.42.42.372.494	FII-45[v]	1
SRR4786907	55	M	0	Shigella flexneri	+	245	CC245	6,61,6,11,13,3,50	2a	2a	N/A	34.42.42.42.42.393.452	FII-62[v]	1
SRR4184726	51	M	Unknown	Shigella flexneri	+	245	CC245	6,61,6,11,13,3,50	2a	2a	N/A	34.42.42.42.42.433.503	FII-62[v]	1
SRR4897462	38	M	0	Shigella flexneri	+	*Novel ST. Closest ST:245 (SLV)	CC245	6,61,6,11,13,2,50	2a	2a	3av	34.42.42.42.42.437.507	B/O[v];FII-45[v]	1
SRR4195626	31	M	0	Shigella flexneri	+	245	CC245	6,61,6,11,13,3,50	2a	2a	N/A	34.42.42.42.42.442.516	FII-45[v]	1
SRR4192130	33	M	0	Shigella flexneri	+	245	CC245	6,61,6,11,13,3,50	2a	2a	N/A	34.42.42.42.42.457.534	FII-62[v]	1
SRR5030752	36	M	0	Shigella flexneri	+	245	CC245	6,61,6,11,13,3,50	2a	2a	N/A	34.42.42.42.42.459.536	FII-62[v]	1
SRR4193680	53	M	Guinea	Shigella flexneri	+	245	CC245	6,61,6,11,13,3,50	2a	2a	N/A	34.42.42.42.42.459.541	FII-45[v]	1
SRR4192120	52	M	0	Shigella flexneri	+	*651	CC245	6,149,6,11,13,3,50	2a	2a	N/A	34.42.42.42.42.466.549	FII-44[v]	1
SRR5018378	23	M	N	Shigella flexneri	+	245	CC245	6,61,6,11,13,3,50	2a	2a	N/A	34.42.42.42.42.476.563	FII-45[v]	1
SRR4787377	62	M	0	Shigella flexneri	+	245	CC245	6,61,6,11,13,3,50	Y variant	Y	N/A	34.42.42.42.42.480.571	FII-10[v]	1
SRR4195477	35	M	0	Shigella flexneri	+	245	CC245	6,61,6,11,13,3,50	2a	2a	N/A	34.42.42.42.42.484.577	FII-51[v]	1
SRR4192092	28	M	0	Shigella flexneri	+	245	CC245	6,61,6,11,13,3,50	2a	2a	N/A	34.42.42.42.42.491.592	FII_68[v]	1
SRR3289542	49	M	0	Shigella flexneri	+	245	CC245	6,61,6,11,13,3,50	2a	2a	N/A	34.42.42.42.42.61.64	FII-62[v]	1
SRR3360213	52	M	0	Shigella flexneri	+	245	CC245	6,61,6,11,13,3,50	2a	2a	N/A	34.42.42.42.42.68.187	FII-45[v]	1
SRR3289511	29	M	N	Shigella flexneri	+	245	CC245	6,61,6,11,13,3,50	2a	2a	N/A	34.42.42.42.42.68.187	FII-27[v]	1
SRR3289527	25	M	0	Shigella flexneri	+	245	CC245	6,61,6,11,13,3,50	2a	2a	N/A	34.42.42.42.42.68.295	FII-45[v]	1
SRR3289573	22	M	European continent	Shigella flexneri	+	245	CC245	6,61,6,11,13,3,50	2a	2a	N/A	34.42.42.42.42.68.301	FII-62[v]	1
SRR3289548	47	M	Unknown Destination	Shigella flexneri	+	245	CC245	6,61,6,11,13,3,50	2a	2a	N/A	34.42.42.42.42.68.303	FII-35[v]	1
SRR4181560	34	M	0	Shigella flexneri	+	245	CC245	6,61,6,11,13,3,50	2a	2a	N/A	34.42.42.42.42.68.303	FII-62[v]	1
SRR3360203	44	M	0	Shigella flexneri	+	245	CC245	6,61,6,11,13,3,50	2a	2a	N/A	34.42.42.42.42.68.304	B/O[v];FII-54[v]	1
SRR3289550	38	M	0	Shigella flexneri	+	245	CC245	6,61,6,11,13,3,50	2a	2a	N/A	34.42.42.42.42.68.305	FII-45[v]	1
SRR5006056	40	M	0	Shigella flexneri	+	245	CC245	6,61,6,11,13,3,50	2a	2a	N/A	34.42.42.42.42.68.305	FII-62[v]	1
SRR5006332	49	M	0	Shigella flexneri	+	245	CC245	6,61,6,11,13,3,50	2a	2a	N/A	34.42.42.42.42.68.305	FII-62[v]	1
SRR3289521	34	M	0	Shigella flexneri	+	245	CC245	6,61,6,11,13,3,50	2a	2a	N/A	34.42.42.42.42.68.342	B/O[v];FII-45[v]	1
SRR5024185	52	M	0	Shigella flexneri	+	245	CC245	6,61,6,11,13,3,50	2a	2a	N/A	34.42.42.42.42.68.343	FII-62[v]	1
SRR3289544	23	M	Unknown	Shigella flexneri	+	245	CC245	6,61,6,11,13,3,50	2a	2a	N/A	34.42.42.42.42.68.351	FII-45[v];K[v]	1
SRR4897417	38	M	N	Shigella flexneri	+	245	CC245	6,61,6,11,13,3,50	2a	2a	N/A	34.42.42.42.42.68.351	FII-45[v];K[v]	1
SRR4184806	22	M	N	Shigella flexneri	+	245	CC245	6,61,6,11,13,3,50	2a	2a	N/A	34.42.42.42.42.68.351	FII-44[v];K[v]	1
SRR4181519	24	M	N	Shigella flexneri	+	245	CC245	6,61,6,11,13,3,50	2a	2a	N/A	34.42.42.42.42.68.360	FII-45[v]	1
SRR5454561	41	M	N	Shigella flexneri	+	245	CC245	6,61,6,11,13,3,50	2a	2a	N/A	34.42.42.42.42.68.360	FII-45[v]	1
SRR5029843	32	M	0	Shigella flexneri	+	245	CC245	6,61,6,11,13,3,50	2a	2a	N/A	34.42.42.42.42.68.363	FII_68[v];I1	1
SRR4786030	31	U	N	Shigella flexneri	+	245	CC245	6,61,6,11,13,3,50	2a	2a	N/A	34.42.42.42.42.68.364	FII-44[v]	1
SRR4787829	23	M	Thailand	Shigella flexneri	+	*245	CC245	6,61,6,11,13,3,50	2a	2a	N/A	34.42.42.42.42.68.366	FII-45[v]	1
SRR4897560	41	M	N	Shigella flexneri	+	245	CC245	6,61,6,11,13,3,50	2a	2a	N/A	34.42.42.42.42.68.368	FII-45[v]	1
SRR4181442	43	M	N	Shigella flexneri	+	245	CC245	6,61,6,11,13,3,50	2a	2a	N/A	34.42.42.42.42.68.369	FII-44[v]	1
SRR4897285	25	M	N	Shigella flexneri	+	245	CC245	6,61,6,11,13,3,50	2a	2a	N/A	34.42.42.42.42.68.377	FII-45[v]	1
SRR4181537	27	M	Unknown	Shigella flexneri	+	245	CC245	6,61,6,11,13,3,50	2a	2a	N/A	34.42.42.42.42.68.380	FII-62[v]	1
SRR4181555	24	M	N	Shigella flexneri	+	245	CC245	6,61,6,11,13,3,50	2a	2a	N/A	34.42.42.42.42.68.397	FII-45[v]	1
SRR5017968	32	M	N	Shigella flexneri	+	245	CC245	6,61,6,11,13,3,50	2a	2a	N/A	34.42.42.42.42.68.397	FII-44[v]	1
SRR4181601	45	M	0	Shigella flexneri	+	245	CC245	6,61,6,11,13,3,50	2a	2a	N/A	34.42.42.42.42.68.400	FII-62[v]	1
SRR4787862	30	M	N	Shigella flexneri	+	245	CC245	6,61,6,11,13,3,50	2a	2a	N/A	34.42.42.42.42.68.405	FII-44[v]	1
SRR5017471	32	M	Unknown	Shigella flexneri	+	245	CC245	6,61,6,11,13,3,50	X variant	Y	Y	34.42.42.42.42.68.414	FII-45[v]	1
SRR5018180	28	M	N	Shigella flexneri	+	245	CC245	6,61,6,11,13,3,50	2a	2a	N/A	34.42.42.42.42.68.420	FII_68[v]	1
SRR4897189	43	M	0	Shigella flexneri	+	245	CC245	6,61,6,11,13,3,50	2a	2a	N/A	34.42.42.42.42.68.422	FII-45[v];I1	1
SRR4184862	49	M	Unknown	Shigella flexneri	+	245	CC245	6,61,6,11,13,3,50	2a	2a	N/A	34.42.42.42.42.68.437	FII-62[v]	1
SRR4184773	20	M	N	Shigella flexneri	+	245	CC245	6,61,6,11,13,3,50	2a	2a	N/A	34.42.42.42.42.68.460	FII-45[v]	1
SRR4184790	31	M	N	Shigella flexneri	+	245	CC245	6,61,6,11,13,3,50	2a	2a	N/A	34.42.42.42.42.68.461	FII_68[v]	1
SRR5005325	46	M	N	Shigella flexneri	+	651	CC245	6,149,6,11,13,3,50	2a	2a	N/A	34.42.42.42.42.68.466	FII-45[v]	1
SRR5005525	47	M	0	Shigella flexneri	+	245	CC245	6,61,6,11,13,3,50	2a	2a	N/A	34.42.42.42.42.68.474	FII-62[v]	1
SRR5005551	57	M	0	Shigella flexneri	+	245	CC245	6,61,6,11,13,3,50	2a	2a	N/A	34.42.42.42.42.68.492	FII-44[v]	1
SRR5006238	37	M	N	Shigella flexneri	+	245	CC245	6,61,6,11,13,3,50	2a	2a	N/A	34.42.42.42.42.68.500	FII-62[v]	1
SRR4184746	23	M	Unknown	Shigella flexneri	+	245	CC245	6,61,6,11,13,3,50	2a	2a	N/A	34.42.42.42.42.68.508	FII-45[v]	1
SRR4195737	39	M	Unknown	Shigella flexneri	+	245	CC245	6,61,6,11,13,3,50	2a	2a	N/A	34.42.42.42.42.68.508	FII-44[v]	1
SRR4195777	27	M	N	Shigella flexneri	+	245	CC245	6,61,6,11,13,3,50	2a	2a	N/A	34.42.42.42.42.68.511	FII-45[v]	1
SRR4195630	34	M	N	Shigella flexneri	+	245	CC245	6,61,6,11,13,3,50	2a	2a	N/A	34.42.42.42.42.68.514	FII-45[v]	1
SRR4192080	42	M	N	Shigella flexneri	+	245	CC245	6,61,6,11,13,3,50	2a	2a	N/A	34.42.42.42.42.68.528	FII-21[v]	1
SRR4195751	41	M	N	Shigella flexneri	+	245	CC245	6,61,6,11,13,3,50	2a	2a	N/A	34.42.42.42.42.68.538	FII-45[v]	1
SRR4195490	29	M	N	Shigella flexneri	+	245	CC245	6,61,6,11,13,3,50	2a	2a	N/A	34.42.42.42.42.68.542	FII-62[v]	1
SRR4195637	47	M	N	Shigella flexneri	+	245	CC245	6,61,6,11,13,3,50	2a	2a	N/A	34.42.42.42.42.68.561	FII-21[v];I1	1
SRR4192096	44	M	0	Shigella flexneri	+	245	CC245	6,61,6,11,13,3,50	2a	2a	N/A	34.42.42.42.42.68.562	FII-45[v]	1
SRR5006051	40	M	0	Shigella flexneri	+	245	CC245	6,61,6,11,13,3,50	2a	2a	N/A	34.42.42.42.42.68.566	FII-21[v]	1
SRR4193214	32	M	N	Shigella flexneri	+	245	CC245	6,61,6,11,13,3,50	2a	2a	N/A	34.42.42.42.42.68.573	FII-21[v]	1
SRR4195735	33	M	N	Shigella flexneri	+	245	CC245	6,61,6,11,13,3,50	2a	2a	N/A	34.42.42.42.42.68.575	FII-62[v]	1
SRR4192139	44	M	0	Shigella flexneri	+	245	CC245	6,61,6,11,13,3,50	2a	2a	N/A	34.42.42.42.42.68.578	FII-62[v]	1
SRR4192082	35	M	Belgium	Shigella flexneri	+	245	CC245	6,61,6,11,13,3,50	2a	2a	N/A	34.42.42.42.42.68.596	FII-45[v]	1
SRR4195731	27	M	Unknown	Shigella flexneri	+	245	CC245	6,61,6,11,13,3,50	2a	2a	N/A	34.42.42.42.42.68.598	FII_68[v];K[v]	1
SRR4195482	29	M	0	Shigella flexneri	+	*245	CC245	6,61,6,11,13,3,50	2a	2a	N/A	34.42.42.42.42.68.600	FII-21[v]	1
SRR3289561	48	M	N	Shigella flexneri	+	245	CC245	6,61,6,11,13,3,50	2a	2a	N/A	34.42.42.42.42.68.92	FII-45[v]	1
SRR3289569	48	U	0	Shigella flexneri	-	245	CC245	6,61,6,11,13,3,50	2a	2a	N/A	34.42.42.42.42.68.92	FII-45[v]	1
SRR4897820	63	M	Italy	Shigella flexneri	+	245	CC245	6,61,6,11,13,3,50	2a	2a	N/A	34.42.42.42.42.68.92	FII-10[v]	1
SRR4184827	59	M	Thailand	Shigella flexneri	+	1025	CC245	6,61,6,174,13,3,50	3a	3a	N/A	35.126.192.323.348.400.459	FIB-1;FII-21[v];FIA-4
SRR4787144	49	M	0	Shigella flexneri	+	1025	CC245	6,61,6,174,13,3,50	3a	3a	N/A	35.129.196.327.352.404.465	FII-27
SRR4787275	22	M	India	Shigella flexneri	+	1025	CC245	6,61,6,174,13,3,50	3a	3a	N/A	35.43.180.303.323.368.423	FII-27
SRR4787747	39	M	N	Shigella flexneri	-	1025	CC245	6,61,6,174,13,3,50	3a	3a	N/A	35.43.208.344.374.429.497	FIB-10;FII-27[v]
SRR4192125	33	F	0	Shigella flexneri	+	1025	CC245	6,61,6,174,13,3,50	3a	3a	N/A	35.43.227.365.405.471.555	FII-27
SRR3289540	2	F	N	Shigella flexneri	+	NOVEL allele. Closest ST:1025(SLV)	CC245	*6,61,6,174,13,3,50	3a	3a	N/A	35.43.43.238.249.278.311	FII-27
SRR4787830	33	M	Spain	Shigella flexneri	+	245	CC245	6,61,6,11,13,3,50	3b	3a	N/A	35.43.43.265.276.306.340	FII-27[v]
SRR5454497	3	M	Bangladesh	Shigella flexneri	+	1025	CC245	6,61,6,174,13,3,50	3a	3a	N/A	35.43.43.276.290.323.362	FII-27
SRR3531845	37	M	0	Shigella flexneri	+	245	CC245	6,61,6,11,13,3,50	3a	3a	N/A	35.43.43.283.299.337.381	FII-27
SRR4181595	37	M	N	Shigella flexneri	+	245	CC245	6,61,6,11,13,3,50	3a	3a	N/A	35.43.43.283.299.337.381	FII-27
SRR5018272	35	M	0	Shigella flexneri	+	245	CC245	6,61,6,11,13,3,50	3b	3b	3b	35.43.43.43.222.245.269	FII-44[v]
SRR4897763	55	M	N	Shigella flexneri	+	245	CC245	6,61,6,11,13,3,50	3b	3b	N/A	35.43.43.43.222.423.489	FII_68[v]
SRR4787233	44	M	0	Shigella flexneri	+	245	CC245	6,61,6,11,13,3,50	3a	3a	N/A	35.43.43.43.277.307.341	FII-44[v]
SRR5029678	35	M	0	Shigella flexneri	+	245	CC245	6,61,6,11,13,3,50	3a	3a	N/A	35.43.43.43.277.307.358	FII-10[v]
SRR4195744	35	M	0	Shigella flexneri	+	245	CC245	6,61,6,11,13,3,50	3a	3a	3a	35.43.43.43.277.307.558	FII-45[v]
SRR4897569	55	M	0	Shigella flexneri	+	245	CC245	6,61,6,11,13,3,50	3a	3a	N/A	35.43.43.43.277.408.471	FII_68[v]
SRR4897569	55	M	0	Shigella flexneri	+	245	CC245	6,61,6,11,13,3,50	3a	3a	N/A	35.43.43.43.277.408.471	FII_68[v]
SRR4786447	46	M	N	Shigella flexneri	+	245	CC245	6,61,6,11,13,3,50	3a	3a	N/A	35.43.43.43.277.432.502	FII-62[v]
SRR4787733	41	M	0	Shigella flexneri	+	245	CC245	6,61,6,11,13,3,50	3b	3b	N/A	35.43.43.43.316.358.411	FII-45[v]
SRR4195704	31	M	0	Shigella flexneri	+	*245	CC245	6,61,6,11,13,3,50	3b	3b	N/A	35.43.43.43.316.358.530	FII-10[v]
SRR4195730	39	M	0	Shigella flexneri	+	245	CC245	6,61,6,11,13,3,50	3b	3b	N/A	35.43.43.43.316.358.530	FII-51[v]
SRR4787403	30	M	0	Shigella flexneri	+	245	CC245	6,61,6,11,13,3,50	3a	3a	N/A	35.43.43.43.395.455.531	FII-27[v]
SRR5031177	50	M	0	Shigella flexneri	+	245	CC245	6,61,6,11,13,3,50	3a	3a	N/A	35.43.43.43.43.159.174	FII-44[v]
SRR4786247	51	M	N	Shigella flexneri	+	245	CC245	6,61,6,11,13,3,50	3a	3a	N/A	35.43.43.43.43.338.382	FII-27[v]
SRR4181495	40	M	0	Shigella flexneri	+	245	CC245	6,61,6,11,13,3,50	3a	3a	N/A	35.43.43.43.43.339.383	FII-62[v]
SRR4181572	38	M	0	Shigella flexneri	+	245	CC245	6,61,6,11,13,3,50	3a	3a	N/A	35.43.43.43.43.339.387	FII-45[v]
SRR4195780	53	M	Unknown	Shigella flexneri	+	245	CC245	6,61,6,11,13,3,50	3a	3a	N/A	35.43.43.43.43.339.539	FII-10[v]
SRR5029704	48	M	Spain	Shigella flexneri	+	245	CC245	6,61,6,11,13,3,50	3a	3a	N/A	35.43.43.43.43.363.417	FII-62[v]
SRR4184731	32	M	0	Shigella flexneri	+	245	CC245	6,61,6,11,13,3,50	3a	3a	N/A	35.43.43.43.43.363.417	FII-54[v]
SRR4897208	53	M	Spain	Shigella flexneri	+	245	CC245	6,61,6,11,13,3,50	3a	3a	N/A	35.43.43.43.43.363.417	FII-62[v]
SRR4897424	28	M	0	Shigella flexneri	+	245	CC245	6,61,6,11,13,3,50	3a	3a	N/A	35.43.43.43.43.382.439	FII-45[v]
SRR4786841	49	F	0	Shigella flexneri	+	245	CC245	6,61,6,11,13,3,50	X variant / Y variant	3a	3a	35.43.43.43.43.385.442	FII-44[v]
SRR3289610	28	M	0	Shigella flexneri	+	245	CC245	6,61,6,11,13,3,50	3a	3a	N/A	35.43.43.43.43.43.297	FII-45[v]
SRR3531663	30	M	Turkey	Shigella flexneri	+	245	CC245	6,61,6,11,13,3,50	3a	3a	N/A	35.43.43.45.315.357.410	FII_68[v]
SRR5024449	42	M	0	Shigella flexneri	+	245	CC245	6,61,6,11,13,3,50	3a	3a	N/A	35.43.43.45.315.357.410	FII-45[v]
SRR5005492	46	M	0	Shigella flexneri	+	245	CC245	6,61,6,11,13,3,50	3b	3b	N/A	35.43.43.45.347.399.458	FII-62[v]
SRR5029853	36	M	N	Shigella flexneri	+	245	CC245	6,61,6,11,13,3,50	3a	3a	N/A	35.43.43.45.363.416.480	FII_68[v]
SRR3289585	28	F	Peru	Shigella flexneri	+	630	CC245	6,61,6,11,6,95,7	E1037	E1037	N/A	37.50.51.55.55.55.58	B/O[v];FII-27
SRR3289618	2	M	Ghana	Shigella flexneri	+	245	CC245	6,61,6,11,13,3,50	2a	2a	N/A	4.10.56.234.243.268.296	FII-27
SRR4181482	27	F	0	Shigella flexneri	+	245	CC245	6,61,6,11,13,3,50	2a	2a	N/A	4.111.164.278.294.330.372	FII-27
SRR4897670	7	M	Unknown Destination	Shigella flexneri	+	245	CC245	6,61,6,11,13,3,50	2a	2a	N/A	4.117.173.295.312.354.404	FII-27
SRR5024158	2	M	0	Shigella flexneri	+	245	CC245	6,61,6,11,13,3,50	2a	2a	N/A	4.134.204.339.366.420.486	FII-27
SRR4184781	6	F	0	Shigella flexneri	+	245	CC245	6,61,6,11,13,3,50	2a	2a	N/A	4.134.204.339.366.420.486	FII-27
SRR4184843	4	F	0	Shigella flexneri	+	245	CC245	6,61,6,11,13,3,50	2a	2a	N/A	4.134.204.339.366.420.486	FII-25[v]
SRR4193889	27	F	Gambia	Shigella flexneri	+	245	CC245	6,61,6,11,13,3,50	2a	2a	N/A	4.142.223.360.400.464.545	FII-27
SRR4897701	1 month	F	Unknown	Shigella flexneri	+	245	CC245	6,61,6,11,13,3,50	2a	2a	N/A	4.143.224.361.401.465.546	FII-27
SRR5460695	42	F	European continent	Shigella flexneri	+	NOVEL allele. Closest ST:245(SLV)	CC245	6,61,6,11,13,3,*50	1b	1b	N/A	40.106.156.267.280.310.345	FII-27
SRR4181521	10	M	Unknown	Shigella flexneri	+	245	CC245	6,61,6,11,13,3,50	2a	2a	N/A	41.113.168.284.300.340.384	FII-27
SRR5024532	60	M	0	Shigella flexneri	+	245	CC245	6,61,6,11,13,3,50	2a	2a	N/A	42.115.171.292.308.349.396	B/O[v];FII-62[v]
SRR5023937	51	F	Cuba	Shigella flexneri	+	245	CC245	6,61,6,11,13,3,50	1b	1b	N/A	43.120.177.300.320.362.416	FII-27
SRR4184778	21	M	0	Shigella flexneri	+	NOVEL allele. Closest ST:245(SLV)	CC245	6,61,6,*11,13,3,50	2a	2a	N/A	44.124.187.315.338.389.448	FII-27[v]
SRR4195629	31	M	0	Shigella flexneri	+	NOVEL allele. Closest ST:245(SLV)	CC245	6,61,6,*11,13,3,50	2a	2a	N/A	44.124.187.315.396.456.532	FII-27[v]
SRR4787792	not stated	0	N	Shigella flexneri	+	245	CC245	6,61,6,11,13,3,50	3a	3av	3av	45.130.197.328.353.405.467	B/O[v];FII-27	4
SRR5005512	not stated	0	N	Shigella flexneri	+	245	CC245	6,61,6,11,13,3,50	3a	3av	3av	45.130.197.328.353.405.469	B/O[v];FII-27	4
SRR4787181	not stated	0	N	Shigella flexneri	+	245	CC245	6,61,6,11,13,3,50	3a	3av	3av	45.130.197.328.353.405.470	B/O[v];FII-27	4
SRR4787053	not stated	0	N	Shigella flexneri	+	245	CC245	6,61,6,11,13,3,50	3a	3av	3av	45.130.197.328.353.405.478	B/O[v];FII-27	4
SRR4897108	not stated	0	N	Shigella flexneri	+	245	CC245	6,61,6,11,13,3,50	3a	3av	3av	45.130.197.328.353.405.485	B/O[v];FII-27	4
SRR4787149	25	M	0	Shigella flexneri	+	245	CC245	6,61,6,11,13,3,50	E1037	E1037	N/A	46.139.213.350.382.441.515	B/O;FII-27
SRR4195772	81	F	El salvador	Shigella flexneri	+	245	CC245	6,61,6,11,13,3,50	2a	2a	N/A	47.141.222.359.399.463.544	FII-27
SRR4193616	33	F	Somalia	Shigella flexneri	+	NOVEL allele. Closest ST:245(SLV)	CC245	*6,61,6,11,13,3,50	E1037	E1037	N/A	48.147.229.368.408.477.565	FII-27
SRR4192131	57	0	0	Shigella flexneri	+	245	CC245	6,61,6,11,13,3,50	1a	1a	N/A	49.148.232.371.411.481.572	FII-27
SRR4897513	54	M	India	Shigella flexneri	+	630	CC245	6,61,6,11,6,95,7	E1037	E1037	N/A	5.6.153.262.273.303.336	FII-27
SRR3530569	50	M	India	Shigella flexneri	+	630	CC245	6,61,6,11,6,95,7	E1037	E1037	N/A	5.6.153.291.307.348.395	FII-27
SRR4787321	44	F	0	Shigella flexneri	+	630	CC245	6,61,6,11,6,95,7	E1037	E1037	N/A	5.6.153.367.407.475.560	FII-27
SRR4192070	9	M	0	Shigella flexneri	+	*245	CC245	6,61,6,11,13,3,50	3a	3a	N/A	50.149.233.372.414.485.579	FII-27
SRR4195768	41	M	American Samoa	Shigella flexneri	+	245	CC245	6,61,6,11,13,3,50	2a	2a	N/A	51.154.239.378.424.496.599	FII-27
SRR4897546	6	M	0	Shigella flexneri	+	245	CC245	6,61,6,11,13,3,50	2b	2b	N/A	8.108.159.270.283.313.348	FII-27
SRR5024228	38	M	African continent	Shigella flexneri	+	245	CC245	6,61,6,11,13,3,50	2b	2b	N/A	8.108.159.312.335.386.444	FII-27
SRR5017443	31	M	0	Shigella flexneri	+	245	CC245	6,61,6,11,13,3,50	2b	2b	N/A	8.9.9.138.140.154.167	B/O[v];FII-27	3
SRR4178709	21	M	Belgium	Shigella flexneri	+	245	CC245	6,61,6,11,13,3,50	2b	2b	N/A	8.9.9.138.140.154.167	FII-27	3
SRR5460697	28	F	N	Shigella flexneri	+	245	CC245	6,61,6,11,13,3,50	2b	2b	N/A	8.9.9.138.140.154.167	FII-27	3
SRR3289567	21	F	N	Shigella flexneri	+	245	CC245	6,61,6,11,13,3,50	2b	2b	N/A	8.9.9.138.140.154.167	FII-27	3
SRR4181524	24	F	N	Shigella flexneri	+	245	CC245	6,61,6,11,13,3,50	2b	2b	N/A	8.9.9.138.140.154.167	FII-27	3
SRR3289612	53	M	N	Shigella flexneri	+	245	CC245	6,61,6,11,13,3,50	2b	2b	N/A	8.9.9.138.140.154.167	FII-27	3
SRR5029827	51	F	N	Shigella flexneri	+	245	CC245	6,61,6,11,13,3,50	2b	2b	N/A	8.9.9.138.140.154.167	FII-27	3
SRR5029804	5	F	0	Shigella flexneri	+	245	CC245	6,61,6,11,13,3,50	2b	2b	N/A	8.9.9.275.289.319.356	FII-27
SRR4897063	8 months	M	0	Shigella flexneri	+	145	-	1,10,1,1,1,1,1	6	6	N/A	83.83.83.83.83.83.83	FII-30[v]
